# Supplementary material for: Docosahexaenoic Acid Supplemented Diet Influences the Orchidectomy-Induced Vascular Dysfunction in Rat Mesenteric Arteries
Source: PLoS One. 2017 Jan 9;12(1):e0168841. doi: 10.1371/journal.pone.0168841 (PMC5222371; doi:10.1371/journal.pone.0168841)
Supplement: S1 File — (XLSX) [file pone.0168841.s001.xlsx]

## Sheet: Hoja1
Groups	DAF						Groups	HE
C Control	13.34	11.7	13.5	9.6	12.99		C Control	10.3	12.66	13.2	11.2	12.56
Cx Control	9.8	7.6	5.9	8.12	6.2		Cx Control	15.7	15.99	14.2	16.53	13.96
Cx DHA	12.15	14.17	13.22	9.73	14.16		Cx DHA	11.6	11.98	10.103	9.7	11.102
		Mean	SD	SEM					Mean	SD	SEM
	C Control	12.226	1.62944	0.728708				C Control	11.984	1.19561	0.534692
	Cx Control	7.524	1.57572	0.704681				Cx Control	15.276	1.13487	0.507529
	Cx DHA	12.686	1.84968	0.827204				Cx DHA	10.897	0.971129	0.434302
