# Supplementary material for: Docosahexaenoic Acid Supplemented Diet Influences the Orchidectomy-Induced Vascular Dysfunction in Rat Mesenteric Arteries
Source: PLoS One. 2017 Jan 9;12(1):e0168841. doi: 10.1371/journal.pone.0168841 (PMC5222371; doi:10.1371/journal.pone.0168841)
Supplement: S2 File — (XLSX) [file pone.0168841.s002.xlsx]

## Sheet: Hoja1
	Prostanoids release
Grupos	TXB2							PGE2										PGF1a
C Control	128	166.106	356.196	106			C Control	154	572.352	299.262	141.94	132	57	81	137		C Control	2195.47	2741.13	5997.72	3269.86
Cx Control	967.844	203.511	327	802			Cx Control	654.064	134.255	413.701	364	405	311	267			Cx Control	4912.65	3946.1	8293.62	2875.87
Cx DHA	38.5739	37.1874	64.7897	102.386			Cx DHA	78.7072	133.429	68.0744	38.3311						Cx DHA	1308.33	1091.26	349.79	253.329
		Mean	SD	SEM					Mean	SD	SEM								Mean	SD	SEM
	C Control	189.076	114.147	57.0735				C Control	196.819	167.804	59.3278							C Control	3551.05	1689.06	844.531
	Cx Control	575.089	367.588	183.794				Cx Control	364.146	159.838	60.413							Cx Control	5007.06	2343.64	1171.82
	Cx DHA	60.7343	30.5335	15.2667				Cx DHA	79.6353	39.7252	19.8626							Cx DHA	750.677	527.585	263.792
