# Supplementary material for: Docosahexaenoic Acid Supplemented Diet Influences the Orchidectomy-Induced Vascular Dysfunction in Rat Mesenteric Arteries
Source: PLoS One. 2017 Jan 9;12(1):e0168841. doi: 10.1371/journal.pone.0168841 (PMC5222371; doi:10.1371/journal.pone.0168841)
Supplement: S3 File — (XLSX) [file pone.0168841.s003.xlsx]

## Sheet: Hoja1
	Electrical Field Stimulation-induced contraction
Frequency (Hz)	C Control (10 mesenteric artery segments from 6 animals)											Cx Control (6 mesenteric artery segments from 5 animals)							Cx DHA (8 mesenteric artery segments from 5 animals)
1	71	34	28	45	40	40	55	47	61	41		39	38	51	25	37	46		67	72	52	49	26	38	42	49
2	104	62	43	108	60	81	83	80	120	66		84	67	76	48	68	88		121	115	75	91	39	69	79	72
4	132	109	84	164	91	118	122	116	163	101		106	103	103	75	96	131		166	205	105	154	54	104	113	101
8	169	143	117	208	122	135	149	143	169	118		118	138	132	92	122	163		232	274	145	188	84	135	141	127
16	195	144	116	198	143	136	156	156	169	127		118	164	184	102	141	163		252	288	173	179	94	141	167	150
			Mean	SD	SEM									Mean	SD	SEM					Mean	SD	SEM
		1 Hz	46.2	12.8996	4.07922								1 Hz	39.3333	8.86942	3.62093				1 Hz	49.375	14.9278	5.27778
		2 Hz	80.7	24.1617	7.64061								2 Hz	71.8333	14.3724	5.86752				2 Hz	82.625	26.3598	9.3196
		4 Hz	120	27.0226	8.5453								4 Hz	102.333	18.0185	7.35603				4 Hz	125.25	47.0919	16.6495
		8 Hz	147.3	28.3512	8.96543								8 Hz	127.5	23.5436	9.61162				8 Hz	165.75	61.8472	21.8663
		16 Hz	154	27.0144	8.5427								16 Hz	145.333	30.9817	12.6482				16 Hz	180.5	61.97	21.9097
