# Supplementary material for: Docosahexaenoic Acid Supplemented Diet Influences the Orchidectomy-Induced Vascular Dysfunction in Rat Mesenteric Arteries
Source: PLoS One. 2017 Jan 9;12(1):e0168841. doi: 10.1371/journal.pone.0168841 (PMC5222371; doi:10.1371/journal.pone.0168841)
Supplement: S4 File — (XLSX) [file pone.0168841.s004.xlsx]

## Sheet: Hoja1
NA-induced contraction
[NA], log M	C Control (6 mesenteric artery segments from 6 animals)							Cx Control (6 mesenteric artery segments from 5 animals)							Cx DHA (7 mesenteric artery segments from 6 animals)
-9	0	11	0	0	0	0		0	2	1	2	0	0		0	0	0	0	4	0	0
-8	0	14	9	22	3	2		15	3	8	3	2	50		4	13	0	4	4	4	3
-7	0	62	57	88	4	41		70	36	8	41	3	66		47	49	30	30	8	29	9
-6	32	118	106	170	74	84		140	111	66	70	26	114		115	105	126	82	26	81	64
-5	100	188	147	269	127	142		216	175	133	108	142	164		230	211	229	225	60	155	168
	[NA], log M	Mean	SD	SEM				[NA], log M	Mean	SD	SEM				[NA], log M	Mean	SD	SEM
	-9	1.83333	4.49073	1.83333				-9	0.833333	0.983192	0.401386				-9	0.571429	1.51186	0.571429
	-8	8.33333	8.4538	3.45125				-8	13.5	18.5338	7.56637				-8	4.57143	3.99404	1.50961
	-7	42	34.4964	14.0831				-7	37.3333	28.0832	11.4649				-7	28.8571	16.1599	6.10787
	-6	97.3333	46.4184	18.9502				-6	87.8333	41.3783	16.8926				-6	85.5714	33.9748	12.8413
	-5	162.167	59.6973	24.3713				-5	156.333	37.5588	15.3333				-5	182.571	61.927	23.4062
