# Supplementary material for: Docosahexaenoic Acid Supplemented Diet Influences the Orchidectomy-Induced Vascular Dysfunction in Rat Mesenteric Arteries
Source: PLoS One. 2017 Jan 9;12(1):e0168841. doi: 10.1371/journal.pone.0168841 (PMC5222371; doi:10.1371/journal.pone.0168841)
Supplement: S5 File — (XLSX) [file pone.0168841.s005.xlsx]

## Sheet: Hoja1
	Sodium Nitroprusside-induced relaxation
[SNP], log M	C Control (5 mesenteric artery segments from 5 animals)						Cx Control (5 mesenteric artery segments from 4 animals)						Cx DHA (4 mesenteric artery segments from 4 animals)
-10	10	4	18	11	3		20	18	4	86	59		24	21	9	34
-9	16	6	26	27	7		49	22	22	97	66		46	68	13	56
-8	18	18	37	53	62		89	60	50	104	67		88	68	49	74
-7	36	59	71	92	95		103	91	91	105	84		104	98	88	80
-6	79	82	87	97	101		107	102	113	107	84		115	127	96	91
-5	102	110	89	100	103		119	105	125	112	96		136	148	116	101
	[SNP], log M	Mean	SD	SEM			[SNP], log M	Mean	SD	SEM			[SNP], log M	Mean	SD	SEM
	-10	9.2	6.05805	2.70924			-10	37.4	33.9971	15.2039			-10	22	10.2956	5.14782
	-9	16.4	10.015	4.47884			-9	51.2	31.7285	14.1894			-9	45.75	23.6132	11.8066
	-8	37.6	20.0075	8.94763			-8	74	22.0567	9.86408			-8	69.75	16.1735	8.08677
	-7	70.6	24.4193	10.9206			-7	94.8	8.89944	3.97995			-7	92.5	10.6301	5.31507
	-6	89.2	9.49737	4.24735			-6	102.6	11.1041	4.96588			-6	107.25	16.7407	8.37033
	-5	100.8	7.59605	3.39706			-5	111.4	11.4149	5.1049			-5	125.25	20.8706	10.4353
