# Supplementary material for: Docosahexaenoic Acid Supplemented Diet Influences the Orchidectomy-Induced Vascular Dysfunction in Rat Mesenteric Arteries
Source: PLoS One. 2017 Jan 9;12(1):e0168841. doi: 10.1371/journal.pone.0168841 (PMC5222371; doi:10.1371/journal.pone.0168841)
Supplement: S6 File — (XLSX) [file pone.0168841.s006.xlsx]

## Sheet: Hoja1
	Acetylcholine-induced relaxation
[Ach] log M	C Control (10 mesenteric artery segments from 8 animals)														Cx Control (13 mesenteric artery segments from 7 animals)											Cx DHA (13 mesenteric artery segments from 7 animals)
-10	0	4	0	7	87	12	18	18	22	8		0	0	0	8	12	6	0	0	4	13	11	7	3		0	0	0	3	0	9	34	54	0	0	0	1	0
-9	0	9	5	9	11	18	22	20	27	13		7	0	0	16	12	21	8	13	9	19	16	19	25		0	0	16	12	0	10	71	87	46	34	54	2	2
-8	3	14	23	36	16	18	34	29	30	13		36	13	0	19	29	25	8	22	13	33	29	25	37		18	0	32	28	0	10	84	93	70	47	94	7	42
-7	68	69	64	87	16	92	79	72	103	13		86	85	82	44	91	49	32	70	56	68	76	35	68		96	82	89	90	47	36	90	95	80	58	99	38	83
-6	76	84	91	96	80	93	96	91	112	45		93	98	94	80	104	71	78	86	82	78	87	90	76		107	96	97	99	80	57	91	96	85	64	99	79	91
-5	79	95	96	97	81	102	102	100	114	64		96	102	98	84	108	71	91	94	87	81	91	97	79		110	96	100	100	83	63	92	96	87	65	100	87	94
	[Ach] log M	Mean	SD	SEM								[Ach] log M	Mean	SD	SEM											[Ach] log M	Mean	SD	SEM
	-10	17.6	25.5526	8.08043								-10	4.92308	4.94067	1.3703											-10	7.76923	16.7787	4.65358
	-9	13.4	8.28922	2.62128								-9	12.6923	7.70697	2.13753											-9	25.6923	29.8953	8.29147
	-8	21.6	10.5956	3.35062								-8	22.2308	11.2113	3.10944											-8	40.3846	34.7528	9.63869
	-7	66.3	29.8442	9.43757								-7	64.7692	19.8669	5.51008											-7	75.6154	22.6552	6.28341
	-6	86.4	17.6207	5.57215								-6	85.9231	9.58698	2.65895											-6	87.7692	14.4923	4.01943
	-5	93	14.3836	4.5485								-5	90.6923	10.152	2.81567											-5	90.2308	13.5779	3.76583
