# Supplementary material for: Docosahexaenoic Acid Supplemented Diet Influences the Orchidectomy-Induced Vascular Dysfunction in Rat Mesenteric Arteries
Source: PLoS One. 2017 Jan 9;12(1):e0168841. doi: 10.1371/journal.pone.0168841 (PMC5222371; doi:10.1371/journal.pone.0168841)
Supplement: S7 File — (XLSX) [file pone.0168841.s007.xlsx]

## Sheet: Data Fig. 7A
	CONTROL ANIMALS WITH CONTROL DIET
[Ach] log M	Control (10 mesenteric artery segments from 8 animals)											L-NAME (4 mesenteric artery segments from 4 animlas)					Indomethacin (6 mesenteric artery segments from 5 animals)
-10	0	4	0	7	87	12	18	18	22	8		14	0	0	0		18	0	33	0	13	24
-9	0	9	5	9	11	18	22	20	27	13		15	0	3	8		28	0	55	0	23	33
-8	3	14	23	36	16	18	34	29	30	13		16	6	14	14		37	0	63	7	44	63
-7	68	69	64	87	16	92	79	72	103	13		33	49	27	53		92	79	88	52	81	87
-6	76	84	91	96	80	93	96	91	112	45		68	59	62	64		104	101	97	75	87	92
-5	79	95	96	97	81	102	102	100	114	64		79	66	62	74		106	113	100	79	92	96
	[Ach] log M	Mean	SD	SEM								[Ach] log M	Mean	SD	SEM		[Ach] log M	Mean	SD	SEM
	-10	17.6	25.5526	8.08043								-10	3.5	7	3.5		-10	14.6667	13.1707	5.37691
	-9	13.4	8.28922	2.62128								-9	6.5	6.55744	3.27872		-9	23.1667	21.0087	8.57678
	-8	21.6	10.5956	3.35062								-8	12.5	4.43471	2.21736		-8	35.6667	27.053	11.0444
	-7	66.3	29.8442	9.43757								-7	40.5	12.4766	6.23832		-7	79.8333	14.4418	5.89586
	-6	86.4	17.6207	5.57215								-6	63.25	3.77492	1.88746		-6	92.6667	10.5956	4.32563
	-5	93	14.3836	4.5485								-5	70.25	7.67572	3.83786		-5	97.6667	11.7757	4.8074

## Sheet: Data Fig. 7B
	ORCHIDECTOMIZED ANIMALS WITH CONTROL DIET
[Ach] log M	Control (13 mesenteric artery segments from 7 animals)														L-NAME (4 mesenteric artery segments from 4 animals)					Indomethacin (5 mesenteric artery segments from 5 animals)
-10	0	0	0	8	12	6	0	0	4	13	11	7	3		18	9	10	12		37	4	0	18	0
-9	7	0	0	16	12	21	8	13	9	19	16	19	25		24	20	23	26		54	9	9	24	0
-8	36	13	0	19	29	25	8	22	13	33	29	25	37		37	36	34	39		55	15	20	65	21
-7	86	85	82	44	91	49	32	70	56	68	76	35	68		57	59	52	62		82	72	80	80	76
-6	93	98	94	80	104	71	78	86	82	78	87	90	76		61	67	60	65		100	81	94	89	88
-5	96	102	98	84	108	71	91	94	87	81	91	97	79		58	85	67	65		102	83	98	91	92
	[Ach] log M	Mean	SD	SEM											[Ach] log M	Mean	SD	SEM		[Ach] log M	Mean	SD	SEM
	-10	4.92308	4.94067	1.3703											-10	12.25	4.03113	2.01556		-10	11.8	15.9123	7.11618
	-9	12.6923	7.70697	2.13753											-9	23.25	2.5	1.25		-9	19.2	21.2767	9.51525
	-8	22.2308	11.2113	3.10944											-8	36.5	2.08167	1.04083		-8	35.2	23.0261	10.2976
	-7	64.7692	19.8669	5.51008											-7	57.5	4.20317	2.10159		-7	78	4	1.78885
	-6	85.9231	9.58698	2.65895											-6	63.25	3.30404	1.65202		-6	90.4	7.09225	3.17175
	-5	90.6923	10.152	2.81567											-5	68.75	11.5	5.75		-5	93.2	7.25948	3.24654

## Sheet: Data Fig. 7C
	ORCHIDECTOMIZED ANIMALS WITH DHA DIET
[Ach] log M	Control (13 mesenteric artery segments from 7 animals)														L-NAME (4 mesenteric artery segments from 4 animals)					Indomethacin (6 mesenteric artery segments from 6 animals)
-10	0	0	0	3	0	9	34	54	0	0	0	1	0		6	0	0	3		0	0	10	0	18	15
-9	0	0	16	12	0	10	71	87	46	34	54	2	2		9	0	0	6		0	0	25	0	18	18
-8	18	0	32	28	0	10	84	93	70	47	94	7	42		12	7	1	13		3	6	35	0	21	44
-7	96	82	89	90	47	36	90	95	80	58	99	38	83		23	42	21	42		70	43	66	90	36	76
-6	107	96	97	99	80	57	91	96	85	64	99	79	91		53	55	42	53		88	48	84	101	84	84
-5	110	96	100	100	83	63	92	96	87	65	100	87	94		58	60	46	36		91	49	86	102	96	100
	[Ach] log M	Mean	SD	SEM											[Ach] log M	Mean	SD	SEM		[Ach] log M	Mean	SD	SEM
	-10	7.76923	16.7787	4.65358											-10	2.25	2.87228	1.43614		-10	7.16667	8.25631	3.37062
	-9	25.6923	29.8953	8.29147											-9	3.75	4.5	2.25		-9	10.1667	11.4266	4.66488
	-8	40.3846	34.7528	9.63869											-8	8.25	5.5	2.75		-8	18.1667	18.2583	7.45393
	-7	75.6154	22.6552	6.28341											-7	32	11.5758	5.78792		-7	63.5	20.4132	8.33367
	-6	87.7692	14.4923	4.01943											-6	50.75	5.90903	2.95452		-6	81.5	17.6833	7.21919
	-5	90.2308	13.5779	3.76583											-5	50	11.1952	5.59762		-5	87.3333	19.674	8.03188
